# Supplementary material for: The association of D-dimer with clinicopathological features of breast cancer and its usefulness in differential diagnosis: A systematic review and meta-analysis
Source: PLoS One. 2019 Sep 5;14(9):e0221374. doi: 10.1371/journal.pone.0221374 (PMC6728019; doi:10.1371/journal.pone.0221374)
Supplement: S2 Table — (XLSX) [file pone.0221374.s002.xlsx]

## Sheet: the breast and healthy control
Author	Year	Country	Detection Method/Anticoagulant	the breast cancer			the healthy control			Unit	Reference
				MEAN	SD	TOTAL	MEAN	SD	TOTAL
Huang	2012	China	ITM/sodium citrate	490.62	747.07	149	154.35	76.83	82	ug/L	24
Hua	2004	China	ELISA/ethylenediamine tetra-acetic acid	0.46	0.15	51	0.22	0.09	42	mg/L	19
Kim	2004	Korea	ITM/sodium citrate	404.1	568.7	93	224.8	60.3	29	ng/mL	20
Zhou	2012	China	ELISA/NR	0.44	0.21	48	0.14	0.03	40	ug/mL	25
Liu	2013	China	ITM/sodium citrate	2.14	1.28	142	0.57	0.12	150	ug/mL	26
Chaari	2014	France	ELFA/sodium citrate	1250	1773	62	230	50	30	ng/mL	27
Chai	2015	China	ITM/sodium citrate	0.43	0.41	73	0.1	0.11	50	ug/mL	30
Yang	2014	China	ITM/sodium citrate	0.58	0.15	59	0.35	0.12	50	ug/mL	28
Zhao	2011	China	ITM/NR	0.46	0.28	43	0.12	0.02	43	ug/mL	22

## Sheet: the breast and benign control g
Author	Year	Country	Detection Method/Anticoagulant	the breast cancer			the benign control			Unit	Reference
				MEAN	SD	TOTAL	MEAN	SD	TOTAL
Hua	2004	China	ELISA/ethylenediamine tetra-acetic acid	0.46	0.15	51	0.25	0.11	10	mg/L	19
Kim	2004	Korea	ITM/sodium citrate	404.1	568.7	93	226.3	65.4	27	ng/mL	20
Zhao	2011	China	ITM/NR	0.46	0.28	23	0.18	0.12	43	ug/mL	22
Xie	2011	China	ITM/sodium citrate	352.61	56.27	95	253.28	38.37	80	mg/mL	23
Huang	2012	China	ITM/sodium citrate	490.62	747.07	149	182.57	82.91	89	ug/L	24
Zhou	2012	China	ELISA/NR	0.44	0.21	48	0.17	0.09	40	ug/mL	25
Chai	2015	China	ITM/sodium citrate	0.43	0.41	73	0.19	0.04	36	ug/mL	30
Bai	2017	China	ITM/sodium citrate	120	140	35	98	56	37	mg/L	31

## Sheet: PR
Author	Year	Country	Detection Method/Anticoagulant	PR(+)			PR(-)			ER(-)/PR(-)			ER(+)/PR(+)			ER(+)/PR(-)			ER(-)/PR(+)			Unit	Reference
				MEAN	SD	TOTAL	MEAN	SD	TOTAL	MEAN	SD	TOTAL	MEAN	SD	TOTAL	MEAN	SD	TOTAL	MEAN	SD	TOTAL
Hua	2004	China	ELISA/ethylenediamine tetra-acetic acid							0.54	0.22	24	0.33	0.12	11	0.38	0.09	9	0.4	0.16	7	mg/L	19
Huang	2012	China	ITM/sodium citrate	470.88	368.92	98	549.23	455.61	51													ug/L	24
Feng	2014	China	ELFA/NR	451.26	185.57	102	487.84	169.35	87													ng/mL	29
Khangarot	2010	India	ELISA/NR	526.6	393.63	15	585.7	633.91	35													ng/mL	21

## Sheet: lymph node involvement
Author	Year	Country	Detection Method/Anticoagulant	(+)			(-)			Number of lymph node metastases（n=1-3）			Number of lymph node metastases（n≥4）			Number of lymph node metastases（n=0）			Unit	Reference
				MEAN	SD	TOTAL	MEAN	SD	TOTAL	MEAN	SD	TOTAL	MEAN	SD	TOTAL	MEAN	SD	TOTAL
Hua	2004	China	ELISA/ethylenediamine tetra-acetic acid							0.51	0.17	24	0.55	0.21	10	0.3	0.08	17	mg/L	19
Kim	2004	Korea	ITM/sodium citrate	529.1	802.6	44	268.6	111.5	76										ng/mL	20
Xie	2011	China	ITM/sodium citrate	362.83	50.166	72	313.72	57.46	23										mg/mL	23
Huang	2012	China	ITM/sodium citrate	928.54	680.31	71	254.48	174.35	78										ug/L	24
Liu	2013	China	ITM/sodium citrate	2.41	1.42	104	1.76	0.89	38										ug/mL	26
Feng	2014	China	ELFA/NR	487.35	183.21	81	432.16	136.73	108										ng/mL	29
Chai	2015	China	ITM/sodium citrate	0.53	0.49	44	0.27	0.18	29										ug/mL	30
Yang	2014	China	ITM/sodium citrate	0.63	0.16	34	0.51	0.11	26										ug/mL	28

## Sheet: ER
Author	Year	Country	Detection Method/Anticoagulant	ER(+)			ER(-)			ER(-)/PR(-)			ER(+)/PR(+)			ER(+)/PR(-)			ER(-)/PR(+)			Unit	Reference
				MEAN	SD	TOTAL	MEAN	SD	TOTAL	MEAN	SD	TOTAL	MEAN	SD	TOTAL	MEAN	SD	TOTAL	MEAN	SD	TOTAL
Hua	2004	China	ELISA/ethylenediamine tetra-acetic acid							0.54	0.22	24	0.33	0.12	11	0.38	0.09	9	0.4	0.16	7	mg/L	19
Huang	2012	China	ITM/sodium citrate	503.91	398.45	75	468.64	532.76	74													ug/L	24
Feng	2014	China	ELFA/NR	438.47	195.35	99	473.36	148.28	90													ng/mL	29
Khangarot	2010	India	ELISA/NR	383.3	255.24	12	626.3	628.46	38													ng/mL	21

## Sheet: TNM
Author	Year	Country	Detection Method/Anticoagulant	III-IV			I-II			I			IIA			IIB			IIIA			IIIB			IIIC			IV			Unit	Reference
				MEAN	SD	TOTAL	MEAN	SD	TOTAL	MEAN	SD	TOTAL	MEAN	SD	TOTAL	MEAN	SD	TOTAL	MEAN	SD	TOTAL	MEAN	SD	TOTAL	MEAN	SD	TOTAL	MEAN	SD	TOTAL
Blackwell	2000	USA	ELISA/sodium citrate							34.29	0	40	103.42	0	29	119.37	0	14	152.13	0	12										ng/mL	18
Hua	2004	China	ELISA/ethylenediamine tetra-acetic acid							0.31	0.18	11	0.42	0.15	13	0.44	0.19	16	0.54	0.18	11										mg/L	19
Kim	2004	Korea	ITM/sodium citrate							297.5	122.4	32	332.4	199.4	29	408.1	162.3	16	644	876.4	5	1466	2123.6	5							ng/mL	20
Khangarot	2010	India	ELISA/NR							200	0	1	267	163.29	6	415	328.75	13	700	663.32	9	605	599.51	19	2300	0	1	1100	0	1	ng/mL	21
Zhao	2011	China	ITM/NR	0.52	0.31	11	0.31	0.17	32																						ug/mL	22
Xie	2011	China	ITM/sodium citrate	370.38	45.46	37	341.27	59.85	58																						mg/mL	23
Huang	2012	China	ITM/sodium citrate	896.95	695.36	62	353.98	219.85	87																						ug/L	24
Zhou	2012	China	ELISA/NR	0.5	0.27	12	0.285	0.15	36																						ug/mL	25
Yang	2014	China	ITM/sodium citrate	0.62	0.17	31	0.54	0.11	29																						ug/mL	28
Feng	2014	China	ELFA/NR	493.03	184.54	94	438.14	130.28	95																						ng/mL	29
S.H.	2018	India	ITM/sodium citrate	2.87	2.33	20	1.63	1.5	40																						mg/L	32

## Sheet: HER2
Author	Year	Country	Detection Method/Anticoagulant	(+)			(-)			Unit	Reference
				MEAN	SD	TOTAL	MEAN	SD	TOTAL
Huang	2012	China	ITM/sodium citrate	446.72	359.84	89	571.35	503.28	60	ug/L	24
Khangarot	2010	India	ELISA/NR	578	599.4	42	512	397.98	8	ng/mL	21
Feng	2014	China	ELFA/NR	448.36	197.46	85	483.25	164.36	104	ng/mL	29
